# Supplementary material for: Physicochemical Characterization and Biological Properties of Pine Honey Produced across Greece
Source: Foods. 2022 Mar 25;11(7):943. doi: 10.3390/foods11070943 (PMC8997407; doi:10.3390/foods11070943)
Supplement: Supplementary file 1 [file foods-11-00943-s001.zip]

Archive with 1 entries (1 files):
- foods-1647554-supplementary.pdf
